# Supplementary material for: Hydrogel crosslinking modulates macrophages, fibroblasts, and their communication, during wound healing
Source: Nat Commun. 2024 Aug 9;15:6820. doi: 10.1038/s41467-024-50072-y (PMC11315930; doi:10.1038/s41467-024-50072-y)
Supplement: Supplementary file 4 — Source Data [file 41467_2024_50072_MOESM4_ESM.xlsx]

## Sheet: Fig. 1b
Scar size (mm^2)
Sham	hi-GelMA	lo-GelMA
22.9	13.1	4.7
12.8	22.3	5.9
9.3	7.8	10.1
14.3	22.4	5.8
10.7	8.9	7.8
10.1	8.9	10.5
21.8	7.8	11.4
24.4	17	9.3
36.6	7.1	9.3

## Sheet: Fig. 1c
% reepithel									area of hydrogel (um)
PWD	5	5	5	10	10	10			PWD	5	5	10	10
treatment	Sham	lo-GelMA	hi-GelMA	Sham	lo-GelMA	hi-GelMA			treatment	lo-GelMA	hi-GelMA	lo-GelMA	hi-GelMA
	100	81	0	100	100	100				2.3	6.5	0.5	0
	88	55	2	100	100	65				2.1	5.5	0.52	0
	91	93	3	100	100	100				1.3	6	1	0
	93	100	2.4	100	100	100				4.5	5.5	0.7	0
	100	95	4.3	100	100	100				4.2	4	0.02	0
	100	100	3.8	100	100	100				3.5	4.5	0.45	0

## Sheet: Fig. 1f+g
		Percentage of total cells							Percentage of cell type
		Cells	Sham	lo-GelMA	hi-GelMA				Cells	Sham	lo-GelMA	hi-GelMA
		Neutrophils	11.6	9.5	22.5				Neutrophils	26.6055	21.789	51.6055
		Macrophages	25.1	17.5	20.2				Macrophages	39.9682	27.8662	32.1656
		Dendritic cells	1	1	0.7				Dendritic cells	37.037	37.037	25.9259
		Fibrocytes	2.7	2.6	2.5				Fibrocytes	34.6154	33.3333	32.0513
		Fibroblasts	55.3	66.1	50.1				Fibroblasts	32.2449	38.5423	29.2128
		Keratinocytes	1.5	1.5	0.1				Keratinocytes	48.3871	48.3871	3.22581
		T+NK cells	1.5	0.7	1.9				T+NK cells	36.5854	17.0732	46.3415
		Langerhans cells	0.9	0.8	1.2				Langerhans cells	31.0345	27.5862	41.3793
		Mast cells	0.4	0.3	0.8				Mast cells	26.6667	20	53.3333

## Sheet: Fig. 2b
		Percentage of total cells						Percentage of cell type
		Macrophage Subtype	Sham	lo-GelMA	hi-GelMA			Macrophage Subtype	Sham	lo-GelMA	hi-GelMA
		M1: inflammatory	17.1	18.1	24.5			M1: inflammatory	28.6432	30.3183	41.0385
		M2: inflammatory/chemotactic	27.3	30.4	29.3			M2: inflammatory/chemotactic	31.3793	34.9425	33.6782
		M3: phagocytic	12.5	14.1	11.1			M3: phagocytic	33.1565	37.4005	29.443
		M4: oxidative	6.5	6.8	13.3			M4: oxidative	24.4361	25.5639	50
		M5: repair/Ag processing	13.1	13.3	5.3			M5: repair/Ag processing	41.3249	41.9558	16.7192
		M6: repair/ECM	23.5	17.3	16.5			M6: repair/ECM	41.0122	30.192	28.7958

## Sheet: Fig. 2e
Immunoflourescence
	% macrophages												% iNOS
	PWD	3	3	3	5	5	5	10	10	10			PWD	3	3	3	5	5	5	10	10	10
	treatment	Sham	lo-GelMA	hi-GelMA	Sham	lo-GelMA	hi-GelMA	Sham	lo-GelMA	hi-GelMA			treatment	Sham	lo-GelMA	hi-GelMA	Sham	lo-GelMA	hi-GelMA	Sham	lo-GelMA	hi-GelMA
		16.0317	38.0517	62.3094	37.5722	21.9164	31.644	32.8467	41.9355	25.8907				32.6733	60.3456	13.6364	44.6154	11.6279	33.9844	36.6904	27.6923	47.7064
		45.4815	25.265	25.5675	57.7049	32.1879	39.4958	24.4108	38.4384	35.2227				33.3876	37.4126	12.6168	56.25	22.2222	18.617	22.7586	30.8594	42.5287
		34.5142	32.874	18.3471	48.1848	49.4898	47.2403	28.6899	33.3846	36.3176				43.9883	44.3114	33.3333	52.7397	31.9588	38.488	41.0405	21.659	38.1395
		24.6066	30.3636	22.0339	37.4233	24.2784	58.4416	23.231	40.4605	27.5429				34.8837	19.7605	35.3846	47.1311	18.1818	67.037	29.8851	39.8374	54.7718
		32.4017	25.5255	36.4023	37.3081	38.2353	48.366	24.1135	25.3061	34.3675				28.4345	45.8824	8.17121	46.2025	31.5385	40.5405	42.1569	29.8387	44.4444

## Sheet: Fig. 2g
Normalized densitometry to GAPDH and lo-GelMA
	iNOS						ARG1
	lo-GelMA	hi-GelMA	glass				lo-GelMA	hi-GelMA	glass
experiment 1	1	1.18623	1.68909				1	0.24957	0.34185
experiment 2	1	1.69768	1.66947				1	0.76296	0.63567
experiment 3	1	1.50443	1.62376				1	0.13463	0.13483

## Sheet: Fig. 2h
ELISA
	TNFα												IL-10
	lo-GelMA			hi-GelMA			glass						lo-GelMA			hi-GelMA			glass
	experiment 1	experiment 2	experiment 3	experiment 1	experiment 2	experiment 3	experiment 1	experiment 2	experiment 3				experiment 1	experiment 2	experiment 3	experiment 1	experiment 2	experiment 3	experiment 1	experiment 2	experiment 3
M0	0	0	0	0	0	0	0	0	0			M0	26.955	53.641	110.678	2.747	0	0	0	0	0
M1	278.335	330.805	211.125	578.85	725.13	532.82	890.025	915.44	1108.92			M1	221.503	178.605	215.012	56.988	64.234	56.988	52.59	48.222	38.285
M2	109.08	171.65	122.165	263.01	903.705	408.455	1025.92	1073.88	1142.91			M2	1057.2	889.287	841.536	932.743	828.077	567.92	680.13	660.583	574.9

## Sheet: Fig. 3e
Luminol luminescence (p/s/cm2/sr)*10^3
Mouse#	lo-GelMA	hi-GelMA
1	3620	7950
2	11600	12400
3	3060	4110
4	3100	4960
5	5600	8060

## Sheet: Fig. 3g
ROS immunoflourescence
	lo-GelMA		hi-GelMA		glass
LPS	-	+	-	+	-	+
	10	670	100	1600	100	2300
	44	850	35	1800	50	2000
	25	1000	85	2100	120	1800

## Sheet: Fig. 3h
FLIM
	lo-GelMA		hi-GelMA		glass
LPS:	-	+	-	+	-	+
	0.337	0.342	0.369	0.379	0.432	0.446
	0.352	0.376	0.364	0.418	0.435	0.436
	0.372	0.379	0.361	0.393	0.447	0.44
	0.394	0.359	0.397	0.417	0.434	0.439
	0.402	0.379	0.366	0.382	0.423	0.408
	0.387	0.424	0.342	0.422	0.346	0.364
	0.375	0.377	0.349	0.4	0.323	0.427
	0.385	0.374	0.37	0.384	0.349	0.403
	0.4		0.374	0.412	0.389	0.426
	0.377		0.37	0.4	0.352	0.393
	0.351		0.394	0.413	0.317
			0.404	0.413	0.351

[truncated: 16 more sheets: Fig. 3i, Fig. 4b, Fig. 4c, Fig. 4d, Fig. 4e, Fig. 4f, Fig. 5b, Fig. 5c, Fig. 5f, Fig. 6f, Fig. Sup. 8c, Fig. Sup. 8d, Fig. Sup. 9a, Fig. Sup. 9b, Fig. Sup. 9c, Fig. Sup. 12c]
